# Supplementary material for: Dual brain stimulation enhances interpersonal learning through spontaneous movement synchrony
Source: Soc Cogn Affect Neurosci. 2020 Jun 15;16(1-2):210–21. doi: 10.1093/scan/nsaa080 (PMC7812617; doi:10.1093/scan/nsaa080)
Supplement: nsaa080_Supp [file nsaa080_supp.zip]

Archive with 1 entries (1 files):
- scan-20-087-File006_nsaa080.docx
